# Supplementary material for: Gut microbiota of red swamp crayfish Procambarus clarkii in integrated crayfish-rice cultivation model
Source: AMB Express. 2020 Jan 14;10:5. doi: 10.1186/s13568-019-0944-9 (PMC6960274; doi:10.1186/s13568-019-0944-9)
Supplement: Supplementary file 3 — Additional file 3: File S2. Raw abundance data of the predicted functions. KOs in KEGG level 1 and level 2, as well as level 3 are listed. [file 13568_2019_944_MOESM3_ESM.xls]

## Sheet: level 1
Raw abundance data of the predicted functions. KOs in KEGG level 1 and level 2, as well as level 3 are listed
	S3	S2	S1	S5	S4
	0	0	0	0
Metabolism	18270922	3324558	2117468	14703778	27133950
Genetic Information Processing	5357670	1300484	697832	4736472	7810911
Environmental Information Processing	5003249	1051176	587580	4145240	7440353
Unclassified	4145109	1215848	495402	3173772	5908740
Cellular Processes	854184	346245	99664	593589	1131453
Human Diseases	297938	93066	35360	234124	426570
Organismal Systems	290194	46208	32507	234609	446353
None	68431	16502	7670	52762	102134

## Sheet: level 2
	S3	S2	S1	S5	S4
Membrane Transport	4265431	819842	500873	3607309	6427479
Amino Acid Metabolism	3918651	659624	443343	3148771	5858107
Carbohydrate Metabolism	3748671	652870	441847	3113270	5672730
Replication and Repair	2442127	570462	321611	2197508	3569332
Energy Metabolism	1981912	394713	232393	1580231	2818473
Poorly Characterized	1677706	440396	203054	1334259	2433185
Metabolism of Cofactors and Vitamins	1460755	312339	167929	1169907	2141141
Xenobiotics Biodegradation and Metabolism	1448916	173835	159368	1110382	2240827
Lipid Metabolism	1441146	232905	164078	1122481	2123442
Translation	1384192	353547	190816	1278832	1990765
Nucleotide Metabolism	1087130	258018	141776	973132	1613651
Cellular Processes and Signaling	935828	369360	111844	669399	1300559
Metabolism of Terpenoids and Polyketides	909255	114945	101216	713564	1375158
Metabolism	832103	197702	96965	639162	1206044
Transcription	784240	184046	94398	650858	1174793
Folding, Sorting and Degradation	747111	192429	91007	609274	1076021
Metabolism of Other Amino Acids	711188	144798	86423	578417	1045109
Genetic Information Processing	699472	208390	83539	530952	968952
Signal Transduction	660120	218297	76704	473194	904027
Enzyme Families	657827	164376	80556	528943	941658
Cell Motility	563864	294605	66438	366253	714863
Glycan Biosynthesis and Metabolism	527318	166119	58006	361066	722631
Biosynthesis of Other Secondary Metabolites	378153	50016	40533	303614	581023
Endocrine System	173112	20300	19753	141865	264311
Cell Growth and Death	166230	30595	18874	128387	232646
Transport and Catabolism	124070	21045	14352	98949	183943
Infectious Diseases	103354	49430	12657	72832	142704
Neurodegenerative Diseases	82770	21228	9425	64144	113218
Signaling Molecules and Interaction	77698	13037	10003	64737	108847
Cancers	51426	9991	5560	42419	80881
Environmental Adaptation	41894	10067	4906	34036	62917
Nervous System	36971	6003	4177	30906	58135
Metabolic Diseases	31059	7214	3807	25990	45407
Immune System Diseases	24014	4171	3373	24550	37064
Excretory System	13405	1779	1232	9973	20815
Immune System	11706	3667	1047	8930	21391
Circulatory System	6593	2795	749	3896	7590
Digestive System	6507	1597	643	5003	11194
Cardiovascular Diseases	5315	1032	538	4189	7296
Cell Communication	20	0	0	0	1
Sensory System	6	0	0	0	0

## Sheet: level 3
	S3	S2	S1	S5	S4
1,1,1-Trichloro-2,2-bis(4-chlorophenyl)ethane (DDT) degradation	3308	56	439	2980	3842
ABC transporters	1411049	192991	157790	1193811	2129478
Adherens junction	6	0	0	0	0
Adipocytokine signaling pathway	38149	4217	4344	32295	60694
African trypanosomiasis	7562	1734	845	6217	11453
Alanine, aspartate and glutamate metabolism	320275	66066	37298	261037	484801
Aldosterone-regulated sodium reabsorption	2	0	0	2	3
Alzheimer's disease	24583	7933	3046	19832	33613
Amino acid metabolism	65899	12581	7217	45848	94039
Amino acid related enzymes	402050	86730	50080	345784	579495
Amino sugar and nucleotide sugar metabolism	347064	79949	43537	285871	518994
Aminoacyl-tRNA biosynthesis	311938	59318	40963	285503	450307
Aminobenzoate degradation	205568	17481	22397	158967	324166
Amoebiasis	3991	62	252	2498	6231
Amyotrophic lateral sclerosis (ALS)	17224	2704	1875	14230	25505
Antigen processing and presentation	4938	1812	463	3769	9014
Apoptosis	5036	175	422	3981	7053
Arachidonic acid metabolism	28570	5421	3523	21430	37381
Arginine and proline metabolism	409159	75127	45002	327211	630476
Arrhythmogenic right ventricular cardiomyopathy (ARVC)	6	0	0	0	0
Ascorbate and aldarate metabolism	50882	7927	6014	43209	81605
Atrazine degradation	21828	367	1969	15089	32058
Bacterial chemotaxis	106996	62282	12702	66481	135145
Bacterial invasion of epithelial cells	147	739	23	24	278
Bacterial motility proteins	286947	152707	33166	178273	355734
Bacterial secretion system	195445	57144	22451	151568	271426
Bacterial toxins	36605	5328	4780	31110	50782
Basal transcription factors	6341	86	767	6440	10931
Base excision repair	211031	28125	26354	191922	320651
Benzoate degradation	245768	19871	27006	189911	376791
Betalain biosynthesis	1533	21	79	540	1957
Bile secretion	2022	21	178	1709	3588
Biosynthesis and biodegradation of secondary metabolites	30057	5448	3400	25507	45944
Biosynthesis of 12-, 14- and 16-membered macrolides	66	1	4	38	74
Biosynthesis of ansamycins	16934	2574	2019	14508	24715
Biosynthesis of siderophore group nonribosomal peptides	22991	2934	2250	17788	36912
Biosynthesis of type II polyketide backbone	10	0	0	0	5
Biosynthesis of type II polyketide products	640	4	13	78	457
Biosynthesis of unsaturated fatty acids	102391	23812	11380	76108	151375
Biosynthesis of vancomycin group antibiotics	23915	2238	2632	19502	32225
Biotin metabolism	38017	10736	4071	25624	56871
Bisphenol degradation	61367	2966	6096	47397	109087
Bladder cancer	7109	1734	937	7350	12258
Butanoate metabolism	438811	71204	50156	347437	663598
Butirosin and neomycin biosynthesis	24219	2038	2695	20641	37276
C5-Branched dibasic acid metabolism	106834	20057	10922	79428	153590
CAM ligands	2	0	0	0	1
Caffeine metabolism	1185	12	72	431	1902
Calcium signaling pathway	32	0	4	3	109
Caprolactam degradation	138444	16551	15354	106292	210885
Carbohydrate digestion and absorption	159	368	29	193	384
Carbohydrate metabolism	46514	9878	5794	43096	78095
Carbon fixation in photosynthetic organisms	152914	33361	17947	128636	220157
Carbon fixation pathways in prokaryotes	382621	74409	43471	292603	542230
Cardiac muscle contraction	6593	2795	749	3896	7590
Carotenoid biosynthesis	12660	200	877	7612	18128
Cell cycle	0	0	0	0	0
Cell cycle - Caulobacter	140753	29091	16633	111075	195558
Cell cycle - yeast	0	0	0	0	0
Cell division	17909	6627	2060	12336	23842
Cell motility and secretion	58421	21037	6233	37284	75702
Cellular antigens	31334	6365	4093	25231	42031
Chagas disease (American trypanosomiasis)	7117	2596	880	5420	9718
Chaperones and folding catalysts	249447	82213	30612	191056	345629
Chloroalkane and chloroalkene degradation	99324	13139	11016	78159	160196
Chlorocyclohexane and chlorobenzene degradation	35190	3262	3306	23207	52364
Cholinergic synapse	0	0	0	0	0
Chromosome	362608	113545	47584	302365	504773
Chronic myeloid leukemia	7	0	3	1	5
Circadian rhythm - plant	7233	93	774	6645	12282
Citrate cycle (TCA cycle)	299997	55086	34407	247480	454724
Clavulanic acid biosynthesis	84	3	23	42	106
Colorectal cancer	4919	159	413	3875	6831
Complement and coagulation cascades	0	0	0	0	0
Cyanoamino acid metabolism	70992	15461	9411	63533	114503
Cysteine and methionine metabolism	271551	59905	32199	219283	396940
Cytochrome P450	429	4	26	160	840
Cytokine receptors	0	0	0	0	0
Cytokine-cytokine receptor interaction	0	0	0	0	0
Cytoskeleton proteins	66599	19853	9027	54165	91386
Cytosolic DNA-sensing pathway	0	0	0	0	0
D-Alanine metabolism	27112	6309	3213	22192	42390
D-Arginine and D-ornithine metabolism	2982	72	212	1354	2810
D-Glutamine and D-glutamate metabolism	34900	8324	4128	27529	53251
DNA repair and recombination proteins	837540	188060	108545	745113	1236846
DNA replication	164486	40107	23024	159579	241284
DNA replication proteins	266837	74845	38605	260564	381546
Dilated cardiomyopathy (DCM)	6	0	0	0	0
Dioxin degradation	19155	4150	2029	11002	28128
Drug metabolism - cytochrome P450	59002	11641	6410	42962	89005
Drug metabolism - other enzymes	98443	20519	13297	94863	153724
ECM-receptor interaction	2	0	0	0	1
Electron transfer carriers	15011	4245	1863	14644	24893
Endocrine and other factor-regulated calcium reabsorption	0	0	0	0	0
Endocytosis	20	1	2	26	88
Energy metabolism	272421	72689	31880	206201	380058
Epithelial cell signaling in Helicobacter pylori infection	7988	4789	938	4115	10246
ErbB signaling pathway	0	0	0	0	0
Ether lipid metabolism	9158	132	1184	7910	12429
Ethylbenzene degradation	34645	3867	4059	26732	50452
Fat digestion and absorption	0	0	0	0	0
Fatty acid biosynthesis	160342	32773	17629	114902	233449
Fatty acid elongation in mitochondria	549	2	2	75	649
Fatty acid metabolism	370884	40538	41962	294534	559489
Fc epsilon RI signaling pathway	0	0	0	0	0
Fc gamma R-mediated phagocytosis	20	1	2	26	88
Flagellar assembly	103316	59763	11543	67334	132598
Flavone and flavonol biosynthesis	265	4	19	64	381
Flavonoid biosynthesis	11183	145	1108	9140	19060
Fluorobenzoate degradation	18244	2060	1936	12107	24931
Focal adhesion	8	0	0	0	1
Folate biosynthesis	154231	36146	17646	120957	219564
Fructose and mannose metabolism	188757	30446	22850	161930	289809
Function unknown	490274	184655	62280	391554	700480
G protein-coupled receptors	0	0	0	0	0
GTP-binding proteins	0	0	0	0	0
Galactose metabolism	147692	28482	18549	128738	230753
Gastric acid secretion	0	0	0	0	0
General function prediction only	1187432	255741	140774	942705	1732705
Geraniol degradation	204579	20988	22439	157982	310054
Germination	10	947	504	22	9
Glioma	0	0	0	0	0
Glutamatergic synapse	36971	6003	4177	30906	58135
Glutathione metabolism	142108	42723	18051	112420	199131
Glycan bindng proteins	7	0	2	4	3
Glycan biosynthesis and metabolism	8210	9132	1033	3833	8361
Glycerolipid metabolism	127216	20947	15171	107577	189925
Glycerophospholipid metabolism	169646	41271	21448	141028	230976
Glycine, serine and threonine metabolism	336457	59877	37274	267386	495053
Glycolysis / Gluconeogenesis	390406	68655	48289	347339	601186
Glycosaminoglycan biosynthesis - chondroitin sulfate	0	0	0	0	0
Glycosaminoglycan degradation	13886	2403	1464	8822	17677
Glycosphingolipid biosynthesis - ganglio series	7574	2346	1006	5538	10580
Glycosphingolipid biosynthesis - globo series	17949	2760	1937	14077	26959
Glycosphingolipid biosynthesis - lacto and neolacto series	32	0	4	6	68
Glycosylphosphatidylinositol(GPI)-anchor biosynthesis	0	0	0	0	0
Glycosyltransferases	100935	26541	10602	67889	142672
Glyoxylate and dicarboxylate metabolism	290546	47612	31365	222537	420701
GnRH signaling pathway	20	1	2	26	88
Hedgehog signaling pathway	0	0	0	0	0
Hematopoietic cell lineage	264	1	6	71	368
Hepatitis C	0	0	0	0	0
Histidine metabolism	197872	32490	21852	157219	302391
Homologous recombination	219202	58140	29558	199159	321220
Huntington's disease	25102	6837	2823	19033	34195
Hypertrophic cardiomyopathy (HCM)	378	873	125	314	465
Indole alkaloid biosynthesis	1128	16	57	403	1183
Influenza A	4925	159	413	3875	6831
Inorganic ion transport and metabolism	123660	35063	13301	90988	173437
Inositol phosphate metabolism	95692	10400	11297	81405	139500
Insulin signaling pathway	22368	5216	2453	16762	33499
Ion channels	9748	1344	1128	8392	16029
Isoflavonoid biosynthesis	87	0	3	4	53
Isoquinoline alkaloid biosynthesis	15378	3722	1304	10971	25367
Leishmaniasis	0	0	0	0	0
Leukocyte transendothelial migration	6	0	0	0	0
Limonene and pinene degradation	207517	19867	22952	162256	325794
Linoleic acid metabolism	25517	1617	2794	20526	42537
Lipid biosynthesis proteins	288485	50122	32043	217891	427666
Lipid metabolism	30851	6561	3617	22823	43477
Lipoic acid metabolism	22638	5479	2946	20804	35430
Lipopolysaccharide biosynthesis	57110	33478	5106	27566	68587
Lipopolysaccharide biosynthesis proteins	78134	45820	7795	43187	94366
Long-term depression	0	0	0	0	0
Long-term potentiation	0	0	0	0	0
Lysine biosynthesis	197153	41194	21914	148702	288933
Lysine degradation	252977	27252	28428	201450	379732
Lysosome	17807	3318	1891	12003	25698
MAPK signaling pathway	0	0	0	0	0
MAPK signaling pathway - yeast	6362	2340	640	2436	7303
Measles	0	0	0	0	0
Meiosis - yeast	15374	1169	1401	9436	23017
Melanogenesis	4	1	1	0	1
Membrane and intracellular structural molecules	138503	68442	15439	80467	171576
Metabolism of cofactors and vitamins	65284	18131	7438	48222	93123
Metabolism of xenobiotics by cytochrome P450	55504	11609	6141	40806	82753
Methane metabolism	375070	71902	44030	297248	538324
Mineral absorption	2998	186	231	2412	5269
Mismatch repair	203203	47159	26285	178829	295336
N-Glycan biosynthesis	16160	483	1558	12092	22957
NOD-like receptor signaling pathway	4974	1823	469	3822	9084
Naphthalene degradation	115852	10371	12648	86451	179976
Neuroactive ligand-receptor interaction	0	0	0	0	0
Neurotrophin signaling pathway	0	0	0	0	0
Nicotinate and nicotinamide metabolism	134465	31376	17069	119639	207913
Nitrogen metabolism	285324	63164	32187	216281	398168
Nitrotoluene degradation	45456	6192	4636	28716	54262
Non-homologous end-joining	40250	1523	4502	34626	61295
Notch signaling pathway	7	0	3	1	5
Novobiocin biosynthesis	39804	9150	4024	30386	59802
Nucleotide excision repair	136970	18958	17154	125351	206381
Nucleotide metabolism	15757	6083	2102	12226	18884
Olfactory transduction	0	0	0	0	0
One carbon pool by folate	153574	35008	19009	130858	224414
Oocyte meiosis	0	0	0	0	0
Other glycan degradation	26693	5530	3009	19476	39353
Other ion-coupled transporters	299116	109454	37281	233760	437894
Other transporters	56249	27016	7537	42508	79771
Other types of O-glycan biosynthesis	0	0	0	0	0
Others	325323	67284	38605	257815	487443
Oxidative phosphorylation	485349	88322	56492	388473	678757
PPAR signaling pathway	106191	8169	12273	87523	158023
Pancreatic cancer	0	0	0	0	0
Pancreatic secretion	0	0	0	0	0
Pantothenate and CoA biosynthesis	188288	37586	20985	150313	282998
Parkinson's disease	11518	2954	1162	7771	14421
Pathogenic Escherichia coli infection	6	0	0	0	0
Pathways in cancer	19699	4049	2105	15597	30896
Penicillin and cephalosporin biosynthesis	27848	3752	2917	22059	40919
Pentose and glucuronate interconversions	137509	19888	15636	123091	226549
Pentose phosphate pathway	243597	47474	30153	216942	369465
Peptidases	519057	127878	65153	425617	742527
Peptidoglycan biosynthesis	208780	46756	25513	162403	299371
Peroxisome	106237	17726	12459	86920	158157
Pertussis	3341	11258	744	1800	3880
Phagosome	6	0	0	0	0
Phenylalanine metabolism	146297	14129	15027	112951	219673
Phenylalanine, tyrosine and tryptophan biosynthesis	220728	45431	23382	167635	321968
Phenylpropanoid biosynthesis	36298	6355	4796	36772	64656
Phosphatidylinositol signaling system	35532	7710	4207	27377	49568
Phosphonate and phosphinate metabolism	14449	2169	1371	10727	21293
Phosphotransferase system (PTS)	21400	35076	7647	27931	40216
Photosynthesis	90805	18894	12477	85171	135627
Photosynthesis - antenna proteins	551	0	68	38	1844
Photosynthesis proteins	101987	20714	13658	94566	152300
Phototransduction	0	0	0	0	0
Phototransduction - fly	6	0	0	0	0
Plant-pathogen interaction	34661	9974	4132	27391	50635
Polycyclic aromatic hydrocarbon degradation	62992	2158	6176	50236	115277
Polyketide sugar unit biosynthesis	65771	8288	7521	51993	88420
Pores ion channels	87066	55118	10546	52490	112533
Porphyrin and chlorophyll metabolism	354301	54559	38598	273636	494741
Prenyltransferases	117220	19710	13086	94009	179514
Primary bile acid biosynthesis	12133	1504	1490	9220	16546
Primary immunodeficiency	23366	4167	3365	24416	36318
Prion diseases	4343	800	519	3278	5484
Progesterone-mediated oocyte maturation	4938	1812	463	3769	9014
Propanoate metabolism	433736	55000	49775	346147	635302
Prostate cancer	4938	1812	463	3769	9014
Proteasome	27363	2126	3248	25053	44055
Protein digestion and absorption	1328	1022	205	689	1953
Protein export	180359	37882	22686	161077	267755
Protein folding and associated processing	250445	59921	27712	184760	355604
Protein kinases	138341	36494	15377	103166	198291
Protein processing in endoplasmic reticulum	16269	2392	1403	9566	25271
Proximal tubule bicarbonate reclamation	13089	1777	1228	9935	20600
Purine metabolism	648998	149935	82005	563245	959564
Pyrimidine metabolism	438132	108083	59771	409887	654087
Pyruvate metabolism	381686	68790	44281	310403	573305
RIG-I-like receptor signaling pathway	1504	30	107	1242	2837
RNA degradation	134838	32357	17044	115677	194751
RNA polymerase	41868	9585	6144	41387	61732
RNA transport	8775	8931	1714	4102	8364
Regulation of actin cytoskeleton	6	0	0	0	0
Renal cell carcinoma	9835	2078	1226	7952	15046
Renin-angiotensin system	1442	884	217	1490	2992
Replication, recombination and repair proteins	192069	54962	21115	135258	258158
Restriction enzyme	21754	15529	3909	21606	32263
Retinol metabolism	36169	3460	3778	27012	57140
Rheumatoid arthritis	0	0	0	0	0
Riboflavin metabolism	85508	23359	10893	72558	129364
Ribosome	575398	126747	80034	553198	839718
Ribosome Biogenesis	339079	122014	48453	303795	481433
Ribosome biogenesis in eukaryotes	21410	4976	2932	19979	30784
Salivary secretion	0	0	0	0	0
Secondary bile acid biosynthesis	1384	1350	240	437	1709
Secretion system	403346	197916	51389	287989	523370
Selenocompound metabolism	122779	28382	15295	99658	173839
Sesquiterpenoid biosynthesis	0	0	0	0	0
Shigellosis	6	0	0	0	0
Signal transduction mechanisms	126904	39375	15089	96691	183782
Small cell lung cancer	4919	159	413	3875	6831
Sphingolipid metabolism	28223	2469	2490	17857	37919
Spliceosome	0	0	0	0	0
Sporulation	12979	2036	1991	8209	17120
Staphylococcus aureus infection	373	880	114	499	734
Starch and sucrose metabolism	195462	41900	24616	171313	313649
Steroid biosynthesis	7873	88	761	5902	12316
Steroid hormone biosynthesis	10818	112	672	5689	18670
Stilbenoid, diarylheptanoid and gingerol biosynthesis	24232	353	2284	18460	47377
Streptomycin biosynthesis	136570	14963	15318	109922	192114
Styrene degradation	36581	3525	3955	27107	55301
Sulfur metabolism	107291	23947	12063	77215	151066
Sulfur relay system	124967	33674	14412	95193	177767
Synthesis and degradation of ketone bodies	79854	6106	9172	65901	120663
Systemic lupus erythematosus	648	4	8	134	746
TGF-beta signaling pathway	0	0	0	0	0
Taurine and hypotaurine metabolism	48507	11113	6420	42653	71354
Terpenoid backbone biosynthesis	196247	29169	23000	162182	304950
Tetracycline biosynthesis	30031	6617	3155	17374	38183
Thiamine metabolism	106986	27741	12892	85875	160050
Tight junction	6	0	0	0	0
Toluene degradation	73661	19964	8508	56518	109983
Toxoplasmosis	4919	159	413	3875	6831
Transcription factors	460046	126051	55227	379010	699074
Transcription machinery	275985	48324	32260	224021	403056
Transcription related proteins	682	1623	111	227	807
Translation factors	126985	31558	16695	112018	179601
Translation proteins	206309	66270	26571	162692	278740
Transporters	2234191	336715	261596	1946010	3462989
Tropane, piperidine and pyridine alkaloid biosynthesis	46290	6820	4650	36163	72818
Tryptophan metabolism	294339	33169	33048	238811	451084
Tuberculosis	48796	7239	5442	37235	69837
Two-component system	618180	208247	71847	443376	847037
Type I diabetes mellitus	18690	3948	2193	14809	28097
Type II diabetes mellitus	12369	3266	1614	11181	17310
Tyrosine metabolism	166582	25202	18657	133020	262063
Ubiquinone and other terpenoid-quinone biosynthesis	124537	33134	13110	92500	178663
Ubiquitin system	13868	1785	1602	11652	20793
VEGF signaling pathway	0	0	0	0	0
Valine, leucine and isoleucine biosynthesis	267070	43224	28979	215948	394779
Valine, leucine and isoleucine degradation	436141	49828	50203	352334	650719
Various types of N-glycan biosynthesis	65	2	12	10	41
Vascular smooth muscle contraction	0	0	0	0	0
Vasopressin-regulated water reabsorption	314	2	4	36	212
Vibrio cholerae infection	16	868	76	45	1
Vibrio cholerae pathogenic cycle	14167	18947	2517	7229	16664
Viral myocarditis	4925	159	413	3875	6831
Vitamin B6 metabolism	62041	13755	6932	50131	93993
Wnt signaling pathway	7	0	3	1	5
Xylene degradation	18584	4086	1990	10880	27646
Zeatin biosynthesis	10674	2355	1268	8242	15727
alpha-Linolenic acid metabolism	18103	4641	2117	15494	29743
beta-Alanine metabolism	247359	30245	28322	198351	366538
beta-Lactam resistance	12049	2662	1184	7616	16052
mRNA surveillance pathway	607	3	25	237	558
mTOR signaling pathway	0	0	0	0	0
p53 signaling pathway	5067	160	418	3895	7018
